# Supplementary material for: Cancer Cells Evade Stress-Induced Apoptosis by Promoting HSP70-Dependent Clearance of Stress Granules
Source: Cancers (Basel). 2022 Sep 25;14(19):4671. doi: 10.3390/cancers14194671 (PMC9562925; doi:10.3390/cancers14194671)
Supplement: Supplementary file 1 [file cancers-14-04671-s001.zip]

Archive with 1 entries (1 files):
- cancers-1926987-supplementary.pdf
